# Supplementary material for: Phloroglucinol-Based Carbon Quantum Dots/Polyurethane Composite Films: How Structure of Carbon Quantum Dots Affects Antibacterial and Antibiofouling Efficiency of Composite Films
Source: Polymers (Basel). 2024 Jun 11;16(12):1646. doi: 10.3390/polym16121646 (PMC11207477; doi:10.3390/polym16121646)
Supplement: Supplementary file 1 [file polymers-16-01646-s001.zip]

Archive with 1 entries (1 files):
- polymers-3021764-supplementary.pdf
